# Supplementary material for: A Novel Polytetrahydrofuran-Based Shape Memory Polyurethane Enhanced by Polyglycolide-Block-Polytetrahydrofuran-Block-Polyglycolide Copolymer
Source: Polymers (Basel). 2024 Dec 23;16(24):3610. doi: 10.3390/polym16243610 (PMC11679042; doi:10.3390/polym16243610)
Supplement: Supplementary file 1 [file polymers-16-03610-s001.zip]

Archive with 1 entries (1 files):
- polymers-3370356-supplementary.pdf
